# Supplementary material for: Establishment and maintenance of embryogenic cell fate during microspore embryogenesis
Source: Plant J. 2025 Feb 21;121(4):e17243. doi: 10.1111/tpj.17243 (PMC11843592; doi:10.1111/tpj.17243)
Supplement: Supplementary file 2 — Movie S1A. Transmission for Figure 1 (LEC1:LEC1‐GFP suspensorless embryo). Movie S1B. Fluorescence for Figure 1 (LEC1:LEC1‐GFP suspensorless embryo). Movie S2A. Transmission for Figure 2 (DR5v2:nTdtomato suspensorless embryo). Movie S2B. Fluorescence for Figure 2 (DR5v2:nTdtomato suspensorless embryo). Movie S3A. Transmission for Figure 3 (LEC1:LEC1‐GFP suspensor embryo). Movie S3B. Fluorescence for Figure 3 (LEC1:LEC1‐GFP suspensor embryo). Movie S4A. Transmission for Figure 4 (DR5v2:nTdtomato suspensor embryo). Movie S4B. Fluorescence for Figure 4 (DR5v2:nTdtomato suspensor embryo). Movie S5A1. Transmission for Figure 5A (LEC1:LEC1‐GFP embryogenic callus). Movie S5A2. Fluorescence for Figure 5(A) (LEC1:LEC1‐GFP embryogenic callus). Movie S5B1. Transmission for Figure 5(B) (LEC1:LEC1‐GFP embryogenic callus). Movie S5B2. Fluorescence for Figure 5(B) (LEC1:LEC1‐GFP embryogenic callus). Movie S6A1. Transmission for Figure 6(A) (DR5v2:nTdtomato embryogenic callus). Movie S6A2. Fluorescence for Figure 6(A) (DR5v2:nTdtomato embryogenic callus). Movie S6B1. Transmission for Figure 6(B) (DR5v2:nTdtomato embryogenic callus). Movie S6B2. Fluorescence for Figure 6(B) (DR5v2:nTdtomato embryogenic callus). Movie S7A1. Transmission for Figure S3(A) (LEC1:LEC1‐GFP arrested exine‐enclosed embryo). Movie S7A2. Fluorescence for Figure S3(A) (LEC1:LEC1‐GFP arrested exine‐enclosed embryo). Movie S7B1. Transmission for Figure S3(B) (DR5v2:nTdtomato arrested exine‐enclosed embryo). Movie S7B2. Fluorescence for Figure S3(B) (DR5v2:nTdtomato arrested exine‐enclosed embryo). Movie S8A. Transmission for Figure S4 (LEC1:LEC1‐GFP suspensorless embryo). Movie S8B. Fluorescence for Figure S4 (LEC1:LEC1‐GFP suspensorless embryo). Movie S9A Transmission for Figure S5 (DR5v2:nTdtomato suspensorless embryo). Movie S9B. Fluorescence for Figure S5 (DR5v2:nTdtomato suspensorless embryo). Movie S10A. Transmission for Figure S6 (LEC1:LEC1‐GFP suspensor embryo). Movie S10B. Fluorescence for Figure S6 (LE [file TPJ-121-0-s001.zip]

Archive with 30 entries (30 files):
- Movie S10A1 for Figure S6 transmission.mp4
- Movie S10A2 for Figure S6 fluorescence.mp4
- Movie S11A1 for Figure S7A transmission.mp4
- Movie S11A2 for Figure S7A fluorescence.mp4
- Movie S11B1 Figure S7B transmission.avi
- Movie S11B2 for Figure S7B fluorescence.mp4
- Movie S5A2 for Figure 5A fluorescence.mp4
- Movie S5B1 for Figure 5B transmission .mp4
- Movie S5B2 for Figure 5B fluorescence.mp4
- Movie S6A1 for Figure 6A transmission.mp4
- Movie S6A2 for Figure 6A fluorescence.mp4
- Movie S6B1 for Figure 6B transmission.mp4
- Movie S6B2 for Figure 6B fluorescence.mp4
- Movie S7A1 for Figure S3A transmission.mp4
- Movie S7A2 for Figure S3A fluorescence.mp4
- Movie S7B1 for Figure S3B transmission.mp4
- Movie S7B2 for Figure S3B fluorescence.mp4
- Movie S8A1 for Figure S4 transmission.mp4
- Movie S8A2 for Figure S4 fluorescence.mp4
- Movie S9A1 for Figure S5 transmission.mp4
- Movie S9A2 for Figure S5 fluorescence.mp4
- tpj17243-sup-0002-Movie S1A1.mp4
- tpj17243-sup-0003-Movie S1A2.mp4
- tpj17243-sup-0004-Movie S2A1.mp4
- tpj17243-sup-0005-Movie S2A2.mp4
- tpj17243-sup-0006-Movie S3A1.avi
- tpj17243-sup-0007-Movie S3A2.mp4
- tpj17243-sup-0009-Movie S4A2.mp4
- tpj17243-sup-0010-Movie S5A1 for Figure 5A transmission.avi
- tpj17243-sup-0010-Movie S5A1 for Figure 5A transmission.mp4
